# Supplementary material for: Initial Low-Density Lipoprotein Cholesterol and Inflammation Status Predicts Long-Term Mortality in Patients with Acute Coronary Syndrome in the Chinese Population
Source: Biomedicines. 2025 Jun 24;13(7):1534. doi: 10.3390/biomedicines13071534 (PMC12292495; doi:10.3390/biomedicines13071534)
Supplement: Supplementary file 1 [file biomedicines-13-01534-s001.zip]

Archive with 1 entries (1 files):
- biomedicines-3582399-supplementary.pdf
